# Supplementary material for: Genetically Proxied Therapeutic Effect of Metformin Use, Blood Pressure, and Hypertension’s Risk: a Drug Target-Based Mendelian Randomization Study
Source: J Cardiovasc Transl Res. 2023 Nov 27;17(3):716–22. doi: 10.1007/s12265-023-10460-z (PMC11219383; doi:10.1007/s12265-023-10460-z)
Supplement: Supplementary file 1 — Supplementary file1 (CSV 10 KB) [file 12265_2023_10460_MOESM1_ESM.csv]

Table S10. The information of Smoking initiation's valid IVs in HbA1c dataset
	Origin of IVs	GWAS ID	SNP	Chromosome	Position	Beta	Standard error	Sample size	P value	Effect allele frequency	Effect allele	Other allele	GWAS ID of HbA1c
1	Smoking initiation	ieu-b-4877	rs34440851	8	87214346	0.0021	0.0085	45734	0.802	0.1461	T	C	ieu-b-4842
2	Smoking initiation	ieu-b-4877	rs262240	3	68408109	0.0054	0.0063	45734	0.3962	0.494	T	C	ieu-b-4842
3	Smoking initiation	ieu-b-4877	rs362307	4	3241845	-0.0072	0.0118	44991	0.5428	0.0626	T	C	ieu-b-4842
4	Smoking initiation	ieu-b-4877	rs11940694	4	39414993	-0.0116	0.0065	45734	0.0754501	0.6123	G	A	ieu-b-4842
5	Smoking initiation	ieu-b-4877	rs2159935	4	55521017	-8.00E-04	0.0064	45734	0.8994	0.4692	A	G	ieu-b-4842
6	Smoking initiation	ieu-b-4877	rs9906502	17	7615745	0.0257	0.0081	45734	0.001557	0.1899	A	G	ieu-b-4842
7	Smoking initiation	ieu-b-4877	rs8043563	16	19982353	0.0013	0.0072	45734	0.8563	0.7346	C	G	ieu-b-4842
8	Smoking initiation	ieu-b-4877	rs1421085	16	53800954	0.023	0.0064	45734	0.000343503	0.4324	C	T	ieu-b-4842
9	Smoking initiation	ieu-b-4877	rs4503294	1	940096	-0.0028	0.0064	45734	0.6607	0.5765	T	C	ieu-b-4842
10	Smoking initiation	ieu-b-4877	rs473098	2	45139779	-0.0014	0.0064	45734	0.8205	0.5765	T	C	ieu-b-4842
11	Smoking initiation	ieu-b-4877	rs2717063	2	58110969	-0.0031	0.0065	45734	0.6303	0.5785	A	C	ieu-b-4842
12	Smoking initiation	ieu-b-4877	rs13390019	2	97797680	0.0071	0.0098	45734	0.4653	0.1302	C	T	ieu-b-4842
13	Smoking initiation	ieu-b-4877	rs2244598	1	216681000	-0.0143	0.0064	45734	0.0262102	0.6342	C	T	ieu-b-4842
14	Smoking initiation	ieu-b-4877	rs34473884	10	133761285	0.0181	0.0075	44337	0.01575	0.2068	A	G	ieu-b-4842
15	Smoking initiation	ieu-b-4877	rs4242715	10	133986135	-0.0067	0.007	44337	0.3398	0.6412	A	G	ieu-b-4842
16	Smoking initiation	ieu-b-4877	rs2411453	16	28632021	-0.0316	0.0064	45734	8.45E-07	0.6471	G	T	ieu-b-4842
17	Smoking initiation	ieu-b-4877	rs4940926	18	57732418	-0.0027	0.0073	44991	0.7086	0.7356	C	T	ieu-b-4842
18	Smoking initiation	ieu-b-4877	rs10792669	11	82688356	0.0075	0.0064	44337	0.2402	0.499	G	A	ieu-b-4842
19	Smoking initiation	ieu-b-4877	rs1937522	13	68080817	0.0038	0.0062	45734	0.5425	0.5229	G	A	ieu-b-4842
20	Smoking initiation	ieu-b-4877	rs650558	17	40721042	9.00E-04	0.0072	45734	0.8973	0.2346	T	C	ieu-b-4842
21	Smoking initiation	ieu-b-4877	rs74679146	9	16287769	-0.0111	0.012	44337	0.3552	0.0596	C	T	ieu-b-4842
22	Smoking initiation	ieu-b-4877	rs1104608	16	73912588	0.0029	0.0063	45734	0.6425	0.3996	C	G	ieu-b-4842
23	Smoking initiation	ieu-b-4877	rs62305780	4	100290815	-0.0141	0.0099	45734	0.1525	0.0924	G	C	ieu-b-4842
24	Smoking initiation	ieu-b-4877	rs13135092	4	103198082	-0.0164	0.0124	41889	0.1844	0.0855	G	A	ieu-b-4842
25	Smoking initiation	ieu-b-4877	rs13102973	4	135900688	-0.0035	0.0065	45734	0.585	0.5924	C	T	ieu-b-4842
26	Smoking initiation	ieu-b-4877	rs2160935	8	30840651	-0.0047	0.0065	45734	0.4688	0.6203	T	C	ieu-b-4842
27	Smoking initiation	ieu-b-4877	rs2977454	8	141539923	-0.0175	0.0091	45734	0.0530799	0.1113	G	C	ieu-b-4842
28	Smoking initiation	ieu-b-4877	rs2622167	7	153486704	-0.001	0.0064	45734	0.8801	0.4095	A	G	ieu-b-4842
29	Smoking initiation	ieu-b-4877	rs4241258	2	74226102	-0.0018	0.0089	45734	0.8375	0.1392	T	C	ieu-b-4842
30	Smoking initiation	ieu-b-4877	rs11700855	21	34270051	-0.0043	0.0106	44337	0.687299	0.1004	G	A	ieu-b-4842
31	Smoking initiation	ieu-b-4877	rs1894544	22	48881562	-0.0059	0.0063	45734	0.3482	0.4423	C	G	ieu-b-4842
32	Smoking initiation	ieu-b-4877	rs780569	1	4569436	0.0115	0.0069	45734	0.0954795	0.7326	A	T	ieu-b-4842
33	Smoking initiation	ieu-b-4877	rs10188314	2	215402926	-0.0078	0.0063	45734	0.2157	0.4851	T	C	ieu-b-4842
34	Smoking initiation	ieu-b-4877	rs11750777	5	166830787	-0.0141	0.0079	45734	0.0736394	0.1909	A	G	ieu-b-4842
35	Smoking initiation	ieu-b-4877	rs7330939	13	49971400	0.0016	0.0071	45734	0.8168	0.7396	T	C	ieu-b-4842
36	Smoking initiation	ieu-b-4877	rs550942	11	58394154	0.0208	0.0085	44337	0.0143301	0.83	T	C	ieu-b-4842
37	Smoking initiation	ieu-b-4877	rs6727281	2	65558588	-0.0029	0.008	45734	0.7117	0.1829	T	C	ieu-b-4842
38	Smoking initiation	ieu-b-4877	rs9349379	6	12903957	-0.011	0.0065	45734	0.0882409	0.4006	G	A	ieu-b-4842
39	Smoking initiation	ieu-b-4877	rs34811474	4	25408838	-0.0124	0.0075	45734	0.0965606	0.2167	A	G	ieu-b-4842
40	Smoking initiation	ieu-b-4877	rs76082653	3	49029468	0.0101	0.0136	41889	0.4567	0.0408	T	C	ieu-b-4842
41	Smoking initiation	ieu-b-4877	rs7610856	3	71579022	-0.0074	0.0064	45734	0.2462	0.4384	A	C	ieu-b-4842
42	Smoking initiation	ieu-b-4877	rs2043677	18	38313195	-0.0011	0.0091	44991	0.9035	0.1491	T	C	ieu-b-4842
43	Smoking initiation	ieu-b-4877	rs72787062	16	72105844	0.011	0.0087	45734	0.2056	0.162	A	G	ieu-b-4842
44	Smoking initiation	ieu-b-4877	rs728538	16	51205819	0.0106	0.0087	45080	0.2227	0.1968	G	T	ieu-b-4842
45	Smoking initiation	ieu-b-4877	rs17690703	17	43925297	-0.0059	0.0073	45734	0.421	0.2763	T	C	ieu-b-4842
46	Smoking initiation	ieu-b-4877	rs17662759	2	193989223	1.00E-04	0.0138	31740	0.992	0.0974	C	T	ieu-b-4842
47	Smoking initiation	ieu-b-4877	rs58905411	12	54623132	-0.009	0.0064	44991	0.1573	0.3877	A	G	ieu-b-4842
48	Smoking initiation	ieu-b-4877	rs7302200	12	56449435	-1.00E-04	0.0068	44991	0.9921	0.327	A	G	ieu-b-4842
49	Smoking initiation	ieu-b-4877	rs56194430	5	67824690	-0.0033	0.0087	45734	0.6995	0.174	T	C	ieu-b-4842
50	Smoking initiation	ieu-b-4877	rs62097995	18	50843233	0.0059	0.0065	44991	0.3629	0.3976	A	T	ieu-b-4842
51	Smoking initiation	ieu-b-4877	rs71651683	22	24828853	0.039	0.0258	41889	0.1302	0.0129	T	C	ieu-b-4842
52	Smoking initiation	ieu-b-4877	rs6030200	20	35554361	-5.00E-04	0.0068	44991	0.9424	0.3499	A	G	ieu-b-4842
53	Smoking initiation	ieu-b-4877	rs8614	17	27588806	7.00E-04	0.0079	45734	0.9255	0.1948	A	C	ieu-b-4842
54	Smoking initiation	ieu-b-4877	rs4968391	17	57780943	0.0068	0.0067	45734	0.3133	0.6402	T	G	ieu-b-4842
55	Smoking initiation	ieu-b-4877	rs7514579	1	94051350	-0.004	0.0073	45734	0.5814	0.2137	C	A	ieu-b-4842
56	Smoking initiation	ieu-b-4877	rs9829192	3	38569463	-0.0019	0.0063	45734	0.759899	0.4254	T	G	ieu-b-4842
57	Smoking initiation	ieu-b-4877	rs9372625	6	98344031	0.001	0.0065	45734	0.884	0.4076	A	G	ieu-b-4842
58	Smoking initiation	ieu-b-4877	rs489062	10	99715744	-0.0052	0.0066	44337	0.4238	0.4195	A	G	ieu-b-4842
59	Smoking initiation	ieu-b-4877	rs61873510	10	102626510	-0.0027	0.0068	44337	0.689	0.3101	T	G	ieu-b-4842
60	Smoking initiation	ieu-b-4877	rs12312693	12	57511734	0.0012	0.0064	44991	0.847	0.4046	C	T	ieu-b-4842
61	Smoking initiation	ieu-b-4877	rs461599	5	144136931	0.0041	0.0064	45734	0.5165	0.4831	C	A	ieu-b-4842
62	Smoking initiation	ieu-b-4877	rs62339673	4	184828533	0.0057	0.0066	45734	0.3882	0.6203	A	C	ieu-b-4842
63	Smoking initiation	ieu-b-4877	rs7298932	12	23727301	-0.0092	0.0088	44337	0.2985	0.1402	G	A	ieu-b-4842
64	Smoking initiation	ieu-b-4877	rs1991083	2	23887437	-0.0194	0.0068	45734	0.00422795	0.674	T	C	ieu-b-4842
65	Smoking initiation	ieu-b-4877	rs12153855	6	32074804	0.0215	0.0119	32483	0.07171	0.1243	C	T	ieu-b-4842
66	Smoking initiation	ieu-b-4877	rs9403297	6	141705482	0.0124	0.0067	45734	0.0629202	0.3897	A	G	ieu-b-4842
67	Smoking initiation	ieu-b-4877	rs6943160	7	99872071	0.0145	0.0077	45734	0.061	0.2187	C	T	ieu-b-4842
68	Smoking initiation	ieu-b-4877	rs9814516	3	85407980	-0.0073	0.0074	45734	0.3223	0.2406	T	G	ieu-b-4842
69	Smoking initiation	ieu-b-4877	rs1228589	3	131634826	-0.0077	0.0075	45734	0.302	0.2465	A	G	ieu-b-4842
70	Smoking initiation	ieu-b-4877	rs80292319	15	76508632	-0.0202	0.0135	44337	0.1338	0.0447	C	T	ieu-b-4842
71	Smoking initiation	ieu-b-4877	rs2924321	18	53125435	-0.0126	0.0063	44991	0.0461296	0.5268	A	G	ieu-b-4842
72	Smoking initiation	ieu-b-4877	rs186347	14	59072226	0.0012	0.0063	45734	0.853	0.5	T	G	ieu-b-4842
73	Smoking initiation	ieu-b-4877	rs72769229	2	2220795	-0.0058	0.0086	45734	0.4983	0.1382	T	A	ieu-b-4842
74	Smoking initiation	ieu-b-4877	rs62466318	7	73042085	0.03	0.0078	45734	0.0001258	0.1958	T	C	ieu-b-4842
75	Smoking initiation	ieu-b-4877	rs11039429	11	47867059	-0.0182	0.0065	44337	0.00548403	0.4304	T	C	ieu-b-4842
76	Smoking initiation	ieu-b-4877	rs13178443	5	145615275	4.00E-04	0.0069	45734	0.9538	0.2346	T	C	ieu-b-4842
77	Smoking initiation	ieu-b-4877	rs11787216	8	142615222	0.0016	0.0065	45734	0.8055	0.333	T	C	ieu-b-4842
78	Smoking initiation	ieu-b-4877	rs4417025	1	35363679	0.0027	0.0067	45734	0.6827	0.2873	A	G	ieu-b-4842
79	Smoking initiation	ieu-b-4877	rs1229984	4	100239319	-0.0136	0.023	41889	0.5534	0.9712	C	T	ieu-b-4842
80	Smoking initiation	ieu-b-4877	rs34631026	16	6172126	0.0016	0.0064	45734	0.8064	0.4135	T	C	ieu-b-4842
81	Smoking initiation	ieu-b-4877	rs35105141	16	30057148	0.013	0.0065	45734	0.0452595	0.3817	T	C	ieu-b-4842
82	Smoking initiation	ieu-b-4877	rs28768122	12	123885974	0.0084	0.0074	45734	0.2544	0.7217	C	T	ieu-b-4842
83	Smoking initiation	ieu-b-4877	rs11223617	11	133780757	-0.001	0.0078	44337	0.9031	0.2276	A	G	ieu-b-4842
84	Smoking initiation	ieu-b-4877	rs1666658	11	121801129	0.0065	0.0065	44337	0.3148	0.4066	C	T	ieu-b-4842
85	Smoking initiation	ieu-b-4877	rs28787109	1	51220127	-0.0186	0.0064	45734	0.00363697	0.4056	A	G	ieu-b-4842
86	Smoking initiation	ieu-b-4877	rs780094	2	27742603	0.021	0.0066	45734	0.00138099	0.5895	C	T	ieu-b-4842
87	Smoking initiation	ieu-b-4877	rs1515591	3	174215120	-0.006	0.0066	45734	0.3655	0.3857	G	T	ieu-b-4842
88	Smoking initiation	ieu-b-4877	rs4916723	5	87896602	-0.0047	0.0066	45734	0.4711	0.4135	C	A	ieu-b-4842
89	Smoking initiation	ieu-b-4877	rs73050128	7	1962163	0.0109	0.0083	45734	0.1896	0.8072	C	A	ieu-b-4842
90	Smoking initiation	ieu-b-4877	rs4726481	7	141672604	0.0083	0.0063	45734	0.1895	0.4215	T	G	ieu-b-4842
91	Smoking initiation	ieu-b-4877	rs9648478	7	39327468	-0.0065	0.0063	45734	0.3052	0.5189	A	G	ieu-b-4842
92	Smoking initiation	ieu-b-4877	rs2535911	14	73532676	-0.001	0.0065	45734	0.8816	0.3499	T	C	ieu-b-4842
93	Smoking initiation	ieu-b-4877	rs5022348	18	22647270	-0.0036	0.0063	44991	0.5661	0.5825	T	C	ieu-b-4842
94	Smoking initiation	ieu-b-4877	rs838145	19	49250239	0.01	0.0065	44991	0.1198	0.5815	A	G	ieu-b-4842
