# Supplementary material for: Genetically Proxied Therapeutic Effect of Metformin Use, Blood Pressure, and Hypertension’s Risk: a Drug Target-Based Mendelian Randomization Study
Source: J Cardiovasc Transl Res. 2023 Nov 27;17(3):716–22. doi: 10.1007/s12265-023-10460-z (PMC11219383; doi:10.1007/s12265-023-10460-z)
Supplement: Supplementary file 2 — Supplementary file2 (CSV 10 KB) [file 12265_2023_10460_MOESM2_ESM.csv]

Table S11. The information of Alcohol intake frequency's valid IVs in HbA1c dataset
	Origin of IVs	GWAS ID	SNP	Chromosome	Position	Beta	Standard error	Sample size	P value	Effect allele frequency	Effect allele	Other allele	GWAS ID of HbA1c
1	Alcohol intake frequency	ukb-b-5779	rs13261666	8	59814666	-0.0105	0.0063	45734	0.0936397	0.5606	T	G	ieu-b-4842
2	Alcohol intake frequency	ukb-b-5779	rs9401770	6	98748008	0.0056	0.0071	45734	0.4305	0.2932	A	G	ieu-b-4842
3	Alcohol intake frequency	ukb-b-5779	rs10260968	7	1889773	-0.0106	0.0064	45734	0.098211	0.5994	A	G	ieu-b-4842
4	Alcohol intake frequency	ukb-b-5779	rs117143374	21	40555561	-0.0058	0.0093	45734	0.533499	0.1262	C	T	ieu-b-4842
5	Alcohol intake frequency	ukb-b-5779	rs10001365	4	147797214	-0.0014	0.0065	45734	0.8336	0.3787	A	G	ieu-b-4842
6	Alcohol intake frequency	ukb-b-5779	rs6893752	5	60374912	-0.0016	0.0072	45734	0.8296	0.7525	G	A	ieu-b-4842
7	Alcohol intake frequency	ukb-b-5779	rs993700	4	67825894	0.0064	0.0075	45734	0.3967	0.7674	C	T	ieu-b-4842
8	Alcohol intake frequency	ukb-b-5779	rs1385108	5	154839646	-0.0078	0.0073	45734	0.2899	0.2396	T	C	ieu-b-4842
9	Alcohol intake frequency	ukb-b-5779	rs10498846	6	67405337	0.0056	0.0063	45734	0.3746	0.4851	T	C	ieu-b-4842
10	Alcohol intake frequency	ukb-b-5779	rs240963	6	111644332	-5.00E-04	0.0086	45734	0.9547	0.8499	C	T	ieu-b-4842
11	Alcohol intake frequency	ukb-b-5779	rs76608582	19	4474725	0.0055	0.0157	41889	0.724001	0.0457	A	C	ieu-b-4842
12	Alcohol intake frequency	ukb-b-5779	rs11658881	17	2072949	-0.0123	0.0064	45734	0.0560196	0.4563	G	A	ieu-b-4842
13	Alcohol intake frequency	ukb-b-5779	rs7197072	16	717085	-0.0184	0.0072	45734	0.0107701	0.2555	T	C	ieu-b-4842
14	Alcohol intake frequency	ukb-b-5779	rs134529	22	28781758	0.0068	0.0066	45734	0.3088	0.3787	C	T	ieu-b-4842
15	Alcohol intake frequency	ukb-b-5779	rs1445649	2	155682556	0.0023	0.0063	45734	0.7105	0.5199	C	T	ieu-b-4842
16	Alcohol intake frequency	ukb-b-5779	rs12025237	1	154205120	0.0111	0.0096	45734	0.2475	0.1511	C	A	ieu-b-4842
17	Alcohol intake frequency	ukb-b-5779	rs301805	1	8481016	0.0019	0.0065	45734	0.772999	0.5278	G	T	ieu-b-4842
18	Alcohol intake frequency	ukb-b-5779	rs2046850	1	210304319	-0.0061	0.0077	45734	0.432	0.2276	T	C	ieu-b-4842
19	Alcohol intake frequency	ukb-b-5779	rs4523689	11	7950797	0.0023	0.0066	44337	0.7249	0.4254	G	A	ieu-b-4842
20	Alcohol intake frequency	ukb-b-5779	rs9540729	13	66947124	0.0036	0.0064	45734	0.5724	0.506	T	A	ieu-b-4842
21	Alcohol intake frequency	ukb-b-5779	rs2186122	1	66470206	0.0123	0.0065	45734	0.0574302	0.5686	T	A	ieu-b-4842
22	Alcohol intake frequency	ukb-b-5779	rs2050586	1	87905828	-0.0053	0.0065	45734	0.4192	0.3807	C	G	ieu-b-4842
23	Alcohol intake frequency	ukb-b-5779	rs12042107	1	91196176	0.0096	0.0064	45734	0.1311	0.502	C	T	ieu-b-4842
24	Alcohol intake frequency	ukb-b-5779	rs11872397	18	72535282	-0.0074	0.0074	44991	0.3135	0.2555	A	G	ieu-b-4842
25	Alcohol intake frequency	ukb-b-5779	rs1160685	4	94052854	-0.0017	0.0063	45734	0.7897	0.4533	G	C	ieu-b-4842
26	Alcohol intake frequency	ukb-b-5779	rs35702515	2	137542847	0.0072	0.0076	45734	0.3453	0.1561	T	G	ieu-b-4842
27	Alcohol intake frequency	ukb-b-5779	rs222449	6	52916062	-0.0027	0.008	45734	0.737099	0.7724	T	A	ieu-b-4842
28	Alcohol intake frequency	ukb-b-5779	rs4352629	5	87756821	-0.0052	0.0064	45734	0.4173	0.4811	T	C	ieu-b-4842
29	Alcohol intake frequency	ukb-b-5779	rs4236259	7	1708080	0.0076	0.0063	45734	0.2246	0.5219	G	T	ieu-b-4842
30	Alcohol intake frequency	ukb-b-5779	rs10279261	7	133589846	0.0045	0.0065	45734	0.4927	0.6302	A	G	ieu-b-4842
31	Alcohol intake frequency	ukb-b-5779	rs578584	2	45143175	6.00E-04	0.0064	45734	0.93	0.5755	T	A	ieu-b-4842
32	Alcohol intake frequency	ukb-b-5779	rs962625	4	28473524	0.0033	0.0071	45734	0.6382	0.2813	G	A	ieu-b-4842
33	Alcohol intake frequency	ukb-b-5779	rs1565735	8	27426077	-0.0187	0.0078	45734	0.0170298	0.1998	A	T	ieu-b-4842
34	Alcohol intake frequency	ukb-b-5779	rs2378662	9	86707289	-0.0034	0.0064	45734	0.5946	0.5447	A	G	ieu-b-4842
35	Alcohol intake frequency	ukb-b-5779	rs4759228	12	56508409	0.0019	0.007	44991	0.782299	0.2833	C	G	ieu-b-4842
36	Alcohol intake frequency	ukb-b-5779	rs7969559	12	69655167	-0.0089	0.0071	45734	0.2089	0.6819	G	A	ieu-b-4842
37	Alcohol intake frequency	ukb-b-5779	rs6265	11	27679916	-2.00E-04	0.0079	44337	0.9836	0.1968	T	C	ieu-b-4842
38	Alcohol intake frequency	ukb-b-5779	rs10159545	10	21766969	-0.0015	0.0066	45734	0.8208	0.3817	G	C	ieu-b-4842
39	Alcohol intake frequency	ukb-b-5779	rs11078713	17	7795972	-0.019	0.0063	45734	0.002651	0.4076	G	A	ieu-b-4842
40	Alcohol intake frequency	ukb-b-5779	rs2631024	8	91995577	0.013	0.0072	45734	0.0693202	0.7207	G	A	ieu-b-4842
41	Alcohol intake frequency	ukb-b-5779	rs4543592	9	3014254	-0.0056	0.0064	45734	0.3753	0.4911	C	T	ieu-b-4842
42	Alcohol intake frequency	ukb-b-5779	rs10114490	9	11070165	0.0118	0.008	45734	0.1368	0.2137	A	G	ieu-b-4842
43	Alcohol intake frequency	ukb-b-5779	rs72789632	5	106834363	0.0048	0.0088	45734	0.588499	0.1213	T	C	ieu-b-4842
44	Alcohol intake frequency	ukb-b-5779	rs4044321	5	166989513	1.00E-04	0.0067	45734	0.9903	0.669	G	A	ieu-b-4842
45	Alcohol intake frequency	ukb-b-5779	rs3904512	13	38357471	-0.0057	0.0063	45734	0.3663	0.4205	A	G	ieu-b-4842
46	Alcohol intake frequency	ukb-b-5779	rs7921378	10	63674885	0.0023	0.0063	45734	0.715201	0.4901	C	G	ieu-b-4842
47	Alcohol intake frequency	ukb-b-5779	rs3801289	7	96638267	0.0115	0.0065	45734	0.0786702	0.3638	C	A	ieu-b-4842
48	Alcohol intake frequency	ukb-b-5779	rs11712680	3	75009019	-0.007	0.0083	45734	0.3994	0.1759	C	A	ieu-b-4842
49	Alcohol intake frequency	ukb-b-5779	rs6788098	3	85624131	0.0038	0.0065	45734	0.559399	0.6302	T	A	ieu-b-4842
50	Alcohol intake frequency	ukb-b-5779	rs66680800	3	85985324	8.00E-04	0.0064	45734	0.9016	0.4304	T	G	ieu-b-4842
51	Alcohol intake frequency	ukb-b-5779	rs1154693	3	117804154	-0.0212	0.0088	45734	0.01539	0.837	G	A	ieu-b-4842
52	Alcohol intake frequency	ukb-b-5779	rs7322872	13	100548329	-0.0012	0.0079	45734	0.8794	0.7883	T	C	ieu-b-4842
53	Alcohol intake frequency	ukb-b-5779	rs12474587	2	162802993	-0.0052	0.0064	45734	0.4129	0.3986	T	G	ieu-b-4842
54	Alcohol intake frequency	ukb-b-5779	rs1971318	12	121389500	-0.0033	0.0085	45734	0.696899	0.1282	T	C	ieu-b-4842
55	Alcohol intake frequency	ukb-b-5779	rs11057005	12	16748721	-0.001	0.0065	44337	0.8807	0.4473	G	A	ieu-b-4842
56	Alcohol intake frequency	ukb-b-5779	rs10905461	10	8803551	0.0018	0.0073	45734	0.8001	0.7366	C	T	ieu-b-4842
57	Alcohol intake frequency	ukb-b-5779	rs6508144	18	50026142	0.0051	0.0064	44991	0.4315	0.5696	G	C	ieu-b-4842
58	Alcohol intake frequency	ukb-b-5779	rs12441907	15	83922387	0.0023	0.0081	45734	0.780601	0.167	A	C	ieu-b-4842
59	Alcohol intake frequency	ukb-b-5779	rs76214862	14	29500130	0.0089	0.0081	45734	0.2679	0.2167	C	A	ieu-b-4842
60	Alcohol intake frequency	ukb-b-5779	rs1050847	16	87443734	0.0056	0.0064	45734	0.3774	0.5507	T	C	ieu-b-4842
61	Alcohol intake frequency	ukb-b-5779	rs7555507	1	73766037	0.0046	0.0062	45734	0.4568	0.4563	T	C	ieu-b-4842
62	Alcohol intake frequency	ukb-b-5779	rs3800227	6	108994161	0.0051	0.0075	45734	0.4954	0.6799	G	A	ieu-b-4842
63	Alcohol intake frequency	ukb-b-5779	rs12632110	3	50224225	0.0223	0.0066	45734	0.000718803	0.663	G	A	ieu-b-4842
64	Alcohol intake frequency	ukb-b-5779	rs10233018	7	117523709	0.0135	0.0063	45734	0.0324302	0.5129	G	A	ieu-b-4842
65	Alcohol intake frequency	ukb-b-5779	rs9423279	10	125680419	-0.0067	0.0069	44337	0.3318	0.6372	G	C	ieu-b-4842
66	Alcohol intake frequency	ukb-b-5779	rs7585579	2	60024857	-0.0018	0.0063	45734	0.7691	0.5179	G	C	ieu-b-4842
67	Alcohol intake frequency	ukb-b-5779	rs12112638	7	69735251	0.0235	0.0072	45734	0.00106299	0.2336	G	A	ieu-b-4842
68	Alcohol intake frequency	ukb-b-5779	rs4674993	2	226332033	4.00E-04	0.008	45734	0.9584	0.1909	G	A	ieu-b-4842
69	Alcohol intake frequency	ukb-b-5779	rs1869243	3	5724536	0.0075	0.0062	45734	0.2274	0.493	C	T	ieu-b-4842
70	Alcohol intake frequency	ukb-b-5779	rs12186738	5	103816655	-0.005	0.0087	45734	0.5633	0.1571	T	G	ieu-b-4842
71	Alcohol intake frequency	ukb-b-5779	rs2140114	7	3407568	-0.0063	0.0064	45734	0.3203	0.5487	T	C	ieu-b-4842
72	Alcohol intake frequency	ukb-b-5779	rs7929518	11	85980958	-0.0027	0.0076	44337	0.7165	0.7724	G	A	ieu-b-4842
73	Alcohol intake frequency	ukb-b-5779	rs1435741	15	47935843	0.0158	0.0064	45734	0.0141101	0.4274	A	G	ieu-b-4842
74	Alcohol intake frequency	ukb-b-5779	rs3001723	1	44037685	-0.0084	0.007	45734	0.2311	0.326	A	G	ieu-b-4842
75	Alcohol intake frequency	ukb-b-5779	rs6669839	1	50625979	0.0029	0.008	45734	0.713001	0.1899	T	C	ieu-b-4842
76	Alcohol intake frequency	ukb-b-5779	rs7224742	17	30657058	0.0023	0.0065	45734	0.728201	0.6332	T	C	ieu-b-4842
77	Alcohol intake frequency	ukb-b-5779	rs1555445	20	31175258	0.0048	0.007	44991	0.4953	0.2763	T	A	ieu-b-4842
78	Alcohol intake frequency	ukb-b-5779	rs12333760	7	99185406	0.014	0.0084	45734	0.0980799	0.172	C	T	ieu-b-4842
79	Alcohol intake frequency	ukb-b-5779	rs7938812	11	112911004	-0.0119	0.0066	44337	0.0692596	0.4364	G	T	ieu-b-4842
80	Alcohol intake frequency	ukb-b-5779	rs72896886	18	42632652	-0.0141	0.0086	44991	0.1028	0.1441	C	G	ieu-b-4842
81	Alcohol intake frequency	ukb-b-5779	rs6728726	2	623976	-0.0014	0.0089	45734	0.8728	0.83	C	T	ieu-b-4842
82	Alcohol intake frequency	ukb-b-5779	rs1899896	8	93201036	-0.0086	0.0069	45734	0.2153	0.3091	T	C	ieu-b-4842
83	Alcohol intake frequency	ukb-b-5779	rs12356821	10	104563808	0.0095	0.0092	44337	0.2986	0.1461	C	G	ieu-b-4842
84	Alcohol intake frequency	ukb-b-5779	rs12545053	8	65073605	-0.0022	0.0065	45734	0.7329	0.4076	G	A	ieu-b-4842
85	Alcohol intake frequency	ukb-b-5779	rs2107300	2	200937901	-0.0044	0.0091	45734	0.6292	0.8489	G	C	ieu-b-4842
86	Alcohol intake frequency	ukb-b-5779	rs13145728	4	140927812	0.0034	0.0066	45734	0.6073	0.3608	C	G	ieu-b-4842
87	Alcohol intake frequency	ukb-b-5779	rs266047	2	104088751	-0.0154	0.0064	45734	0.0150501	0.498	A	G	ieu-b-4842
88	Alcohol intake frequency	ukb-b-5779	rs13030994	2	146143090	0.0038	0.0064	45734	0.560701	0.5089	A	G	ieu-b-4842
89	Alcohol intake frequency	ukb-b-5779	rs6433897	2	182034448	-0.0019	0.0072	45734	0.793299	0.7515	C	T	ieu-b-4842
90	Alcohol intake frequency	ukb-b-5779	rs4781977	16	17572674	-0.0144	0.0078	45734	0.0641003	0.2207	C	T	ieu-b-4842
91	Alcohol intake frequency	ukb-b-5779	rs4785836	16	65604652	0.0032	0.0065	45734	0.617101	0.4006	C	T	ieu-b-4842
