# Supplementary material for: Genetically Proxied Therapeutic Effect of Metformin Use, Blood Pressure, and Hypertension’s Risk: a Drug Target-Based Mendelian Randomization Study
Source: J Cardiovasc Transl Res. 2023 Nov 27;17(3):716–22. doi: 10.1007/s12265-023-10460-z (PMC11219383; doi:10.1007/s12265-023-10460-z)
Supplement: Supplementary file 10 — Supplementary file10 (XLSX 9 KB) [file 12265_2023_10460_MOESM10_ESM.xlsx]

## Sheet: Sheet1
Table S8. The basic information of the datasets of BMI, smoking and alcohol consumption.
GWAS ID	Trait	Sample size	Population	Links
ukb-b-19953	Body mass index	461460	European	https://gwas.mrcieu.ac.uk/datasets/ukb-b-19953/
ieu-b-4877	Smoking initiation	607291	European	https://gwas.mrcieu.ac.uk/datasets/ieu-b-4877/
ukb-b-5779	Alcohol intake frequency	462346	European	https://gwas.mrcieu.ac.uk/datasets/ukb-b-5779/
