# Supplementary material for: Genetically Proxied Therapeutic Effect of Metformin Use, Blood Pressure, and Hypertension’s Risk: a Drug Target-Based Mendelian Randomization Study
Source: J Cardiovasc Transl Res. 2023 Nov 27;17(3):716–22. doi: 10.1007/s12265-023-10460-z (PMC11219383; doi:10.1007/s12265-023-10460-z)
Supplement: Supplementary file 11 — Supplementary file11 (CSV 41 KB) [file 12265_2023_10460_MOESM11_ESM.csv]

Table S9. The information of BMI's valid IVs in HbA1c dataset
	Origin of IVs	GWAS ID	SNP	Chromosome	Position	Beta	Standard error	Sample size	P value	Effect allele frequency	Effect allele	Other allele	GWAS ID of HbA1c
1	Body mass index	ukb-b-19953	rs1330199	9	27760946	-5.00E-04	0.0063	45734	0.9385	0.4433	T	G	ieu-b-4842
2	Body mass index	ukb-b-19953	rs7034554	9	37081301	-0.0047	0.0065	45734	0.4655	0.3638	G	A	ieu-b-4842
3	Body mass index	ukb-b-19953	rs10760277	9	126093999	6.00E-04	0.0064	45734	0.9203	0.3877	T	C	ieu-b-4842
4	Body mass index	ukb-b-19953	rs1438945	5	152510937	0.0084	0.007	45734	0.2312	0.7306	A	T	ieu-b-4842
5	Body mass index	ukb-b-19953	rs6909685	6	97753952	-0.0023	0.0067	45734	0.736701	0.325	T	C	ieu-b-4842
6	Body mass index	ukb-b-19953	rs57989773	6	100629078	-0.0038	0.0077	45734	0.6192	0.2435	C	T	ieu-b-4842
7	Body mass index	ukb-b-19953	rs765874	6	143185557	-0.0039	0.0064	45734	0.5454	0.498	A	T	ieu-b-4842
8	Body mass index	ukb-b-19953	rs7519259	1	66434743	0.0139	0.0064	45734	0.0299399	0.5298	A	G	ieu-b-4842
9	Body mass index	ukb-b-19953	rs6682438	1	33784146	-0.0044	0.0071	45734	0.5371	0.6312	C	T	ieu-b-4842
10	Body mass index	ukb-b-19953	rs41279738	1	110082551	-0.0063	0.0203	41889	0.754699	0.0308	G	T	ieu-b-4842
11	Body mass index	ukb-b-19953	rs9843653	3	49920571	-0.0111	0.0063	45734	0.0794109	0.492	C	T	ieu-b-4842
12	Body mass index	ukb-b-19953	rs6777784	3	62376645	-0.0029	0.0064	45734	0.649101	0.6223	T	G	ieu-b-4842
13	Body mass index	ukb-b-19953	rs9876664	3	85806313	0.0097	0.0065	45734	0.133	0.4046	T	G	ieu-b-4842
14	Body mass index	ukb-b-19953	rs4858940	3	88254820	-0.01	0.0105	45080	0.3418	0.8926	C	T	ieu-b-4842
15	Body mass index	ukb-b-19953	rs73052033	3	185828465	0.0015	0.008	45734	0.8527	0.1859	C	T	ieu-b-4842
16	Body mass index	ukb-b-19953	rs4307239	7	24354300	0.0077	0.0063	45734	0.224	0.4751	G	A	ieu-b-4842
17	Body mass index	ukb-b-19953	rs2482356	9	94178371	-0.0122	0.0065	45734	0.0597696	0.4314	C	T	ieu-b-4842
18	Body mass index	ukb-b-19953	rs17149254	7	76634463	0.0074	0.008	45734	0.3549	0.7644	C	T	ieu-b-4842
19	Body mass index	ukb-b-19953	rs34696181	7	93096635	-0.0082	0.0063	45734	0.1893	0.4533	C	T	ieu-b-4842
20	Body mass index	ukb-b-19953	rs74750282	7	114744463	0.0088	0.0116	45080	0.4462	0.0646	C	T	ieu-b-4842
21	Body mass index	ukb-b-19953	rs4605363	2	229010960	0	0.0065	45734	0.9959	0.339	C	A	ieu-b-4842
22	Body mass index	ukb-b-19953	rs4764949	12	103658096	-0.0141	0.0068	45734	0.0379298	0.3608	G	A	ieu-b-4842
23	Body mass index	ukb-b-19953	rs2725371	8	30854033	-0.0056	0.0069	45734	0.4146	0.7117	G	A	ieu-b-4842
24	Body mass index	ukb-b-19953	rs4419475	4	96150044	0.0151	0.0063	45734	0.017	0.3757	T	A	ieu-b-4842
25	Body mass index	ukb-b-19953	rs56930105	2	10982487	0.0115	0.0092	45734	0.2124	0.1501	T	C	ieu-b-4842
26	Body mass index	ukb-b-19953	rs17544384	1	115295160	0.0032	0.0076	45734	0.6773	0.2008	C	T	ieu-b-4842
27	Body mass index	ukb-b-19953	rs6950388	7	1270699	0.003	0.0076	45734	0.6925	0.7803	A	G	ieu-b-4842
28	Body mass index	ukb-b-19953	rs394608	21	46581798	-0.0025	0.0064	45734	0.698101	0.5447	C	T	ieu-b-4842
29	Body mass index	ukb-b-19953	rs1296328	4	137083193	0.0064	0.0065	45734	0.3198	0.5487	C	A	ieu-b-4842
30	Body mass index	ukb-b-19953	rs698147	5	3513485	-0.0075	0.0064	45734	0.242	0.503	G	A	ieu-b-4842
31	Body mass index	ukb-b-19953	rs2962334	5	86879056	-0.001	0.0245	41889	0.9678	0.0229	T	G	ieu-b-4842
32	Body mass index	ukb-b-19953	rs355777	3	154034950	0.0042	0.0064	45734	0.5166	0.4225	C	G	ieu-b-4842
33	Body mass index	ukb-b-19953	rs66679256	4	18351898	0.0112	0.0064	45734	0.0790296	0.4473	T	C	ieu-b-4842
34	Body mass index	ukb-b-19953	rs111689389	5	27175962	0.0098	0.0069	45734	0.1563	0.2744	C	G	ieu-b-4842
35	Body mass index	ukb-b-19953	rs11757278	6	13180454	-0.0036	0.0067	45734	0.589599	0.3211	C	T	ieu-b-4842
36	Body mass index	ukb-b-19953	rs7776021	6	73742152	0.0012	0.0069	45734	0.8648	0.2634	A	G	ieu-b-4842
37	Body mass index	ukb-b-19953	rs2133561	5	139086651	0.0082	0.0065	45734	0.2072	0.5785	T	A	ieu-b-4842
38	Body mass index	ukb-b-19953	rs13218383	6	120173501	-6.00E-04	0.0067	45734	0.9311	0.3539	G	C	ieu-b-4842
39	Body mass index	ukb-b-19953	rs2875762	6	124925032	0.014	0.0075	45734	0.0602393	0.2386	C	G	ieu-b-4842
40	Body mass index	ukb-b-19953	rs76183894	3	114371939	-0.001	0.0113	44337	0.9282	0.0736	C	T	ieu-b-4842
41	Body mass index	ukb-b-19953	rs9839081	3	123051230	0.0135	0.0067	45734	0.0435402	0.3141	A	G	ieu-b-4842
42	Body mass index	ukb-b-19953	rs17289010	4	140774684	0.01	0.0067	45734	0.1344	0.3121	G	A	ieu-b-4842
43	Body mass index	ukb-b-19953	rs11150745	17	78757626	0	0.0068	44991	0.9945	0.3151	G	A	ieu-b-4842
44	Body mass index	ukb-b-19953	rs1834144	18	40744790	-9.00E-04	0.0066	44991	0.894	0.3748	A	C	ieu-b-4842
45	Body mass index	ukb-b-19953	rs45486197	19	2244849	0.0193	0.0129	44337	0.1345	0.0596	A	G	ieu-b-4842
46	Body mass index	ukb-b-19953	rs12459368	19	18459377	-0.0036	0.0071	44991	0.613999	0.2455	G	A	ieu-b-4842
47	Body mass index	ukb-b-19953	rs10510025	10	118650996	0.0067	0.0076	44337	0.374	0.2604	T	C	ieu-b-4842
48	Body mass index	ukb-b-19953	rs7947143	11	64090422	0.006	0.0087	44337	0.4932	0.162	A	G	ieu-b-4842
49	Body mass index	ukb-b-19953	rs118136827	17	2168104	-0.0173	0.0071	45734	0.01502	0.2803	T	G	ieu-b-4842
50	Body mass index	ukb-b-19953	rs7774	17	4801163	0.0098	0.0069	45734	0.1587	0.3579	A	C	ieu-b-4842
51	Body mass index	ukb-b-19953	rs11079849	17	47090785	-0.0036	0.0068	45734	0.5975	0.2903	T	C	ieu-b-4842
52	Body mass index	ukb-b-19953	rs3902951	14	69789755	-0.0061	0.0073	45734	0.4054	0.2555	G	T	ieu-b-4842
53	Body mass index	ukb-b-19953	rs2870111	15	79403585	-0.0081	0.0064	45734	0.2066	0.3996	T	C	ieu-b-4842
54	Body mass index	ukb-b-19953	rs6023655	20	53479658	-0.0124	0.0076	44991	0.1014	0.7724	G	A	ieu-b-4842
55	Body mass index	ukb-b-19953	rs2425816	20	44895075	0.0057	0.0064	44991	0.3714	0.3966	A	G	ieu-b-4842
56	Body mass index	ukb-b-19953	rs7498665	16	28883241	0.0331	0.0065	45734	3.02E-07	0.329	G	A	ieu-b-4842
57	Body mass index	ukb-b-19953	rs2381404	2	144035442	-0.0201	0.0075	45734	0.00765103	0.2545	C	T	ieu-b-4842
58	Body mass index	ukb-b-19953	rs62190049	2	182566998	-0.0131	0.0065	45734	0.0445995	0.4105	C	G	ieu-b-4842
59	Body mass index	ukb-b-19953	rs539515	1	177889025	-0.0065	0.0077	45734	0.3985	0.1839	C	A	ieu-b-4842
60	Body mass index	ukb-b-19953	rs3866805	1	6657424	0.0087	0.0067	45734	0.1976	0.3678	A	C	ieu-b-4842
61	Body mass index	ukb-b-19953	rs4672338	2	60217457	0.0015	0.0065	45734	0.8169	0.332	T	C	ieu-b-4842
62	Body mass index	ukb-b-19953	rs6752979	2	81741750	0.0073	0.0068	45734	0.2842	0.2893	A	G	ieu-b-4842
63	Body mass index	ukb-b-19953	rs4832298	2	86764004	-0.001	0.0068	45734	0.8797	0.667	T	C	ieu-b-4842
64	Body mass index	ukb-b-19953	rs7516554	1	210301331	-9.00E-04	0.0064	45734	0.8926	0.4235	T	C	ieu-b-4842
65	Body mass index	ukb-b-19953	rs1861410	2	58933591	0.006	0.0064	45734	0.3486	0.5696	T	C	ieu-b-4842
66	Body mass index	ukb-b-19953	rs7893571	10	16750129	-0.0184	0.0068	45734	0.00651403	0.674	T	G	ieu-b-4842
67	Body mass index	ukb-b-19953	rs61903695	11	89922417	0.0056	0.0073	44337	0.4411	0.2654	G	A	ieu-b-4842
68	Body mass index	ukb-b-19953	rs1793636	11	131934926	-0.0023	0.007	44337	0.7418	0.2883	C	G	ieu-b-4842
69	Body mass index	ukb-b-19953	rs12364470	11	134601012	-0.0065	0.0087	44337	0.452701	0.1551	G	T	ieu-b-4842
70	Body mass index	ukb-b-19953	rs67609008	10	126640936	-0.0046	0.0072	44337	0.5262	0.2604	C	T	ieu-b-4842
71	Body mass index	ukb-b-19953	rs146569428	11	2199686	0.001	0.008	44337	0.9008	0.1968	A	G	ieu-b-4842
72	Body mass index	ukb-b-19953	rs13642	11	30432220	-0.0064	0.0067	44337	0.3395	0.3529	T	A	ieu-b-4842
73	Body mass index	ukb-b-19953	rs1458156	12	41887940	-0.0058	0.0065	44337	0.3768	0.4493	T	C	ieu-b-4842
74	Body mass index	ukb-b-19953	rs7925100	11	118941596	0.01	0.0067	44337	0.1332	0.3489	A	G	ieu-b-4842
75	Body mass index	ukb-b-19953	rs10182416	2	104242992	0.0169	0.0063	45734	0.00733196	0.5656	G	A	ieu-b-4842
76	Body mass index	ukb-b-19953	rs1064213	2	198950240	0.0034	0.0063	45734	0.5902	0.5239	A	G	ieu-b-4842
77	Body mass index	ukb-b-19953	rs73985439	2	212299249	-6.00E-04	0.0069	45734	0.9281	0.2972	C	A	ieu-b-4842
78	Body mass index	ukb-b-19953	rs147568678	10	93061851	-0.0144	0.0075	44337	0.0556596	0.2326	C	T	ieu-b-4842
79	Body mass index	ukb-b-19953	rs7027304	9	129408290	-0.0024	0.0066	45734	0.718701	0.6491	T	C	ieu-b-4842
80	Body mass index	ukb-b-19953	rs56203622	9	131040874	0.0058	0.0086	45734	0.5034	0.166	C	T	ieu-b-4842
81	Body mass index	ukb-b-19953	rs9515446	13	112217108	0.002	0.0063	45734	0.7533	0.4443	G	A	ieu-b-4842
82	Body mass index	ukb-b-19953	rs8015400	14	25930988	0.0095	0.0067	45734	0.1539	0.6521	A	C	ieu-b-4842
83	Body mass index	ukb-b-19953	rs56399737	13	33381721	-0.0019	0.0063	45734	0.7671	0.4811	T	C	ieu-b-4842
84	Body mass index	ukb-b-19953	rs1441264	13	79580919	0.0078	0.0064	45734	0.2234	0.6262	A	G	ieu-b-4842
85	Body mass index	ukb-b-19953	rs7996639	13	97019090	-0.006	0.0064	45734	0.3505	0.496	A	G	ieu-b-4842
86	Body mass index	ukb-b-19953	rs9571687	13	67472713	7.00E-04	0.0067	45734	0.9227	0.3161	A	C	ieu-b-4842
87	Body mass index	ukb-b-19953	rs61828641	1	174321997	-0.0042	0.0102	45734	0.681299	0.1083	A	G	ieu-b-4842
88	Body mass index	ukb-b-19953	rs76702514	1	195148296	-0.0099	0.0077	45734	0.1983	0.2316	G	C	ieu-b-4842
89	Body mass index	ukb-b-19953	rs61740466	1	19934900	-0.0151	0.0073	45734	0.0405303	0.2286	A	G	ieu-b-4842
90	Body mass index	ukb-b-19953	rs935166	2	26949366	-0.0044	0.0064	45734	0.4951	0.4811	A	G	ieu-b-4842
91	Body mass index	ukb-b-19953	rs11165643	1	96924097	0.0092	0.0064	45734	0.1506	0.5825	T	C	ieu-b-4842
92	Body mass index	ukb-b-19953	rs4658403	1	243832560	-0.0087	0.0085	45734	0.3076	0.8221	T	C
93	Body mass index	ukb-b-19953	rs12140153	1	62579891	-0.0166	0.0108	45734	0.1254	0.0666	T	G
94	Body mass index	ukb-b-19953	rs3845344	1	75001480	-0.004	0.0064	45734	0.534101	0.3936	T	C
95	Body mass index	ukb-b-19953	rs8025516	15	95271872	0.0074	0.0066	45734	0.2636	0.6272	G	T
96	Body mass index	ukb-b-19953	rs2342892	16	24540806	-0.0041	0.0062	45734	0.5104	0.5457	G	T
97	Body mass index	ukb-b-19953	rs56094641	16	53806453	0.0228	0.0064	45734	0.0003861	0.4344	G	A
98	Body mass index	ukb-b-19953	rs784257	18	53397199	-0.0016	0.0083	44991	0.8438	0.8131	C	T
99	Body mass index	ukb-b-19953	rs7218014	17	65832016	0.0206	0.0078	45734	0.00856407	0.2187	C	T
100	Body mass index	ukb-b-19953	rs1788808	18	21090023	-0.0109	0.0064	44991	0.087269	0.4742	G	A
101	Body mass index	ukb-b-19953	rs55726687	12	991306	-0.0031	0.0081	44337	0.7022	0.1879	A	G
102	Body mass index	ukb-b-19953	rs6560906	12	133414054	-0.0044	0.0068	45734	0.5177	0.7197	C	T
103	Body mass index	ukb-b-19953	rs4055791	13	59266053	-0.001	0.0064	45734	0.8801	0.3837	T	C
104	Body mass index	ukb-b-19953	rs7250833	19	33937277	-0.0063	0.007	44991	0.3699	0.2744	T	C
105	Body mass index	ukb-b-19953	rs429358	19	45411941	-0.0181	0.0086	44991	0.0342003	0.1551	C	T
106	Body mass index	ukb-b-19953	rs10423928	19	46182304	-0.0021	0.0078	44991	0.783901	0.2137	A	T
107	Body mass index	ukb-b-19953	rs7259070	19	47562509	0.004	0.0066	44991	0.548399	0.5865	C	T
108	Body mass index	ukb-b-19953	rs11656076	17	31464270	0.0129	0.0076	45734	0.0912704	0.2386	A	G
109	Body mass index	ukb-b-19953	rs56161855	17	46288649	-0.0145	0.009	45734	0.1078	0.1571	T	A
110	Body mass index	ukb-b-19953	rs396755	5	104022239	-0.0168	0.0065	45734	0.00931108	0.5895	G	C
111	Body mass index	ukb-b-19953	rs7704382	5	112448114	0.0028	0.0063	45734	0.6586	0.4125	G	C
112	Body mass index	ukb-b-19953	rs347551	5	119389031	-0.0032	0.0064	45734	0.6133	0.5	G	C
113	Body mass index	ukb-b-19953	rs1582931	5	122657199	-0.0071	0.0063	45734	0.2558	0.498	A	G
114	Body mass index	ukb-b-19953	rs10756714	9	15885041	-0.0096	0.0065	45734	0.1355	0.4722	G	A
115	Body mass index	ukb-b-19953	rs17770336	9	28414625	0.0155	0.0069	45734	0.0238699	0.3022	T	C
116	Body mass index	ukb-b-19953	rs11099020	4	130724902	-0.0032	0.0066	45734	0.6273	0.6272	T	C
117	Body mass index	ukb-b-19953	rs113079574	4	147354089	-0.0229	0.008	45734	0.00432703	0.2058	T	C
118	Body mass index	ukb-b-19953	rs13033310	2	133523605	0.0154	0.0075	45734	0.0397201	0.2465	A	G
119	Body mass index	ukb-b-19953	rs3213943	2	136389840	-0.0139	0.0097	45734	0.1523	0.2644	A	C
120	Body mass index	ukb-b-19953	rs12149660	16	70309237	-0.0154	0.0094	45734	0.1009	0.1103	A	G
121	Body mass index	ukb-b-19953	rs8024137	15	35837297	-0.0085	0.0092	45734	0.3592	0.8917	T	A
122	Body mass index	ukb-b-19953	rs4017425	3	44028764	-0.005	0.0062	45734	0.4177	0.4692	T	C
123	Body mass index	ukb-b-19953	rs17668356	3	61208619	0.0029	0.0089	45734	0.7417	0.1431	G	C
124	Body mass index	ukb-b-19953	rs11709402	3	131551027	-0.0079	0.0071	45734	0.2679	0.2654	G	A
125	Body mass index	ukb-b-19953	rs1471740	3	136328270	0.0046	0.0072	45734	0.519	0.7406	C	T
126	Body mass index	ukb-b-19953	rs56143236	3	157020444	0.0081	0.0073	45734	0.2704	0.2634	T	C
127	Body mass index	ukb-b-19953	rs12507026	4	45181334	0.0032	0.0063	45734	0.613501	0.4195	T	A
128	Body mass index	ukb-b-19953	rs1346841	4	65651730	-0.0014	0.0065	45734	0.8269	0.4205	A	G
129	Body mass index	ukb-b-19953	rs113603865	1	39564930	0.0365	0.0078	45734	2.89E-06	0.2018	T	C
130	Body mass index	ukb-b-19953	rs2920503	3	12324230	0.0148	0.0069	45734	0.0323303	0.2843	T	C
131	Body mass index	ukb-b-19953	rs56038322	3	69925128	-0.0076	0.0068	45734	0.2598	0.3121	A	G
132	Body mass index	ukb-b-19953	rs72892910	6	50816887	0.0204	0.0088	45734	0.02093	0.173	T	G
133	Body mass index	ukb-b-19953	rs156201	6	104847441	0.0075	0.0072	45734	0.298	0.7336	C	G
134	Body mass index	ukb-b-19953	rs6843852	4	162132758	-0.0024	0.0062	45734	0.6957	0.5209	T	C
135	Body mass index	ukb-b-19953	rs2307111	5	75003678	-0.0031	0.0065	45734	0.633299	0.3956	C	T
136	Body mass index	ukb-b-19953	rs7442885	5	87682877	-0.0112	0.0078	45734	0.1485	0.2356	G	C
137	Body mass index	ukb-b-19953	rs1477290	5	87988934	0.0181	0.0093	45734	0.0525799	0.159	C	T
138	Body mass index	ukb-b-19953	rs329118	5	133861663	-1.00E-04	0.0064	45734	0.9909	0.4254	T	C
139	Body mass index	ukb-b-19953	rs17056301	5	158271680	7.00E-04	0.0072	45734	0.9196	0.2396	C	T
140	Body mass index	ukb-b-19953	rs32421	5	167362416	0.0012	0.0074	45734	0.8705	0.2545	T	A
141	Body mass index	ukb-b-19953	rs9463175	6	9510030	-0.0039	0.0066	45734	0.555199	0.3897	T	C
142	Body mass index	ukb-b-19953	rs75499503	6	26145217	0.0129	0.0076	45734	0.0873193	0.2137	T	C
143	Body mass index	ukb-b-19953	rs9349235	6	42516718	-0.0125	0.0063	45734	0.0494094	0.4056	T	C
144	Body mass index	ukb-b-19953	rs3901286	7	99107727	0.012	0.0087	45734	0.1677	0.163	A	C
145	Body mass index	ukb-b-19953	rs6962980	7	113452183	0.0084	0.0064	45734	0.1894	0.507	C	A
146	Body mass index	ukb-b-19953	rs4737188	8	64756657	0.0014	0.0063	45734	0.8199	0.4871	T	A
147	Body mass index	ukb-b-19953	rs1078141	8	142619393	0.0011	0.0065	45734	0.8691	0.3549	T	C
148	Body mass index	ukb-b-19953	rs11525873	7	138817193	0.0131	0.0108	44337	0.2259	0.0964	C	T
149	Body mass index	ukb-b-19953	rs10169594	2	41637688	-0.0169	0.0065	45734	0.00994489	0.3708	C	T
150	Body mass index	ukb-b-19953	rs13420048	2	50751414	-0.0166	0.0065	45734	0.01022	0.3976	A	C
151	Body mass index	ukb-b-19953	rs6831088	4	20257769	-0.0036	0.0065	45734	0.5774	0.663	A	G
152	Body mass index	ukb-b-19953	rs12541408	8	95585807	0.0175	0.0068	45734	0.0104299	0.3748	C	T
153	Body mass index	ukb-b-19953	rs4876611	8	116671848	0.0013	0.0069	45734	0.8526	0.7614	G	A
154	Body mass index	ukb-b-19953	rs10780248	9	81370555	-0.0036	0.0062	45734	0.5652	0.5298	A	G
155	Body mass index	ukb-b-19953	rs2512892	11	131451862	1.00E-04	0.0065	44337	0.9888	0.5646	C	T
156	Body mass index	ukb-b-19953	rs317656	12	69681101	-0.0082	0.0071	45734	0.2497	0.6869	A	T
157	Body mass index	ukb-b-19953	rs2439823	10	99778226	0.0101	0.0066	44337	0.1241	0.5457	G	A
158	Body mass index	ukb-b-19953	rs61871615	10	102487140	-4.00E-04	0.0111	44337	0.9716	0.0924	T	C
159	Body mass index	ukb-b-19953	rs79780963	10	104952499	-0.0181	0.0118	44337	0.125	0.9662	T	C
160	Body mass index	ukb-b-19953	rs6265	11	27679916	-2.00E-04	0.0079	44337	0.9836	0.1968	T	C
161	Body mass index	ukb-b-19953	rs4929923	11	8639200	0.0147	0.0066	44337	0.02637	0.6233	C	T
162	Body mass index	ukb-b-19953	rs35697587	14	47298505	-0.0017	0.0064	45734	0.7945	0.5209	A	G
163	Body mass index	ukb-b-19953	rs2837996	21	42626706	-0.0025	0.0065	45734	0.6977	0.6342	C	T
164	Body mass index	ukb-b-19953	rs4820410	22	40690385	0.0027	0.0067	45734	0.690699	0.3221	G	A
165	Body mass index	ukb-b-19953	rs28489620	22	41804716	-0.0077	0.0069	45734	0.2664	0.2803	A	G
166	Body mass index	ukb-b-19953	rs8132491	21	40288577	-0.0135	0.0069	45734	0.0514802	0.3022	A	G
167	Body mass index	ukb-b-19953	rs2153740	20	2126089	-0.009	0.0064	44991	0.1603	0.502	G	A
168	Body mass index	ukb-b-19953	rs34481751	20	47501038	0.0036	0.0083	44991	0.663399	0.1163	A	C
169	Body mass index	ukb-b-19953	rs61813324	1	156049877	0.0015	0.0093	45734	0.8723	0.1302	T	C
170	Body mass index	ukb-b-19953	rs815163	1	190294726	-0.0105	0.0063	45734	0.096801	0.5716	C	T
171	Body mass index	ukb-b-19953	rs2678204	1	201800511	0.0077	0.0067	45734	0.2507	0.3052	G	T
172	Body mass index	ukb-b-19953	rs2791643	1	11207269	0.0046	0.0075	45734	0.5362	0.7604	T	C
173	Body mass index	ukb-b-19953	rs13427822	2	213414265	0.0034	0.007	45734	0.6256	0.2664	G	A
174	Body mass index	ukb-b-19953	rs7568228	2	236848488	-0.0032	0.0063	45734	0.6106	0.5258	C	G
175	Body mass index	ukb-b-19953	rs6744646	2	628504	7.00E-04	0.0089	45734	0.9347	0.829	G	A
176	Body mass index	ukb-b-19953	rs7571496	2	6169351	-0.0042	0.0071	45734	0.557	0.2883	G	A
177	Body mass index	ukb-b-19953	rs2568958	1	72765116	0.0018	0.0065	45734	0.778599	0.6421	A	G
178	Body mass index	ukb-b-19953	rs2616143	8	20632022	-0.0025	0.0066	45734	0.7047	0.328	A	G
179	Body mass index	ukb-b-19953	rs36061954	8	38329650	0.0104	0.0065	45734	0.1071	0.3807	T	C
180	Body mass index	ukb-b-19953	rs1609010	8	77227464	0.0091	0.0064	45734	0.1581	0.5557	G	A
181	Body mass index	ukb-b-19953	rs72673947	8	118884379	0.0151	0.0108	44991	0.164	0.1203	G	A
182	Body mass index	ukb-b-19953	rs1919243	5	88778861	5.00E-04	0.0063	45734	0.9375	0.502	C	T
183	Body mass index	ukb-b-19953	rs9294260	6	83433228	0.0149	0.0063	45734	0.0179701	0.4642	A	G
184	Body mass index	ukb-b-19953	rs73142879	20	51195932	-0.0173	0.008	44991	0.0310199	0.1928	T	C
185	Body mass index	ukb-b-19953	rs6561937	13	58257667	-0.0026	0.0073	45734	0.7258	0.7962	A	T
186	Body mass index	ukb-b-19953	rs56858768	13	86511730	0.0018	0.0068	45734	0.7938	0.3002	A	G
187	Body mass index	ukb-b-19953	rs17446299	13	40762556	0.0058	0.0087	45734	0.5023	0.1759	G	C
188	Body mass index	ukb-b-19953	rs7201895	16	407723	-0.0076	0.0065	45734	0.2417	0.341	A	G
189	Body mass index	ukb-b-19953	rs55714539	19	18207397	-0.0017	0.0067	44991	0.7955	0.3479	C	A
190	Body mass index	ukb-b-19953	rs117118217	10	131783328	-0.004	0.0253	41889	0.8743	0.0149	C	G
191	Body mass index	ukb-b-19953	rs2172131	10	133978962	-0.0041	0.0066	44337	0.5316	0.5268	C	T
192	Body mass index	ukb-b-19953	rs6597975	11	838842	-0.0077	0.0064	44337	0.2304	0.5288	G	C
193	Body mass index	ukb-b-19953	rs558887	11	28712741	-0.0081	0.0069	44337	0.2403	0.3012	G	A
194	Body mass index	ukb-b-19953	rs73601548	10	18549889	0.0125	0.0107	44991	0.2452	0.0805	T	C
195	Body mass index	ukb-b-19953	rs11012732	10	21830104	6.00E-04	0.0066	45734	0.9243	0.3519	G	A
196	Body mass index	ukb-b-19953	rs11009685	10	34511990	-0.0072	0.0071	45734	0.3071	0.2187	T	C
197	Body mass index	ukb-b-19953	rs7924036	10	65191645	-0.0036	0.0064	45734	0.5717	0.508	T	G
198	Body mass index	ukb-b-19953	rs7124681	11	47529947	0.0077	0.0066	44337	0.2491	0.4215	A	C
199	Body mass index	ukb-b-19953	rs2618039	1	112324111	-0.0025	0.0065	45734	0.7053	0.4115	T	A
200	Body mass index	ukb-b-19953	rs252761	5	77380723	-0.0093	0.0065	45734	0.1532	0.5994	T	G
201	Body mass index	ukb-b-19953	rs28366156	6	31671498	0.0075	0.0109	33137	0.4885	0.1233	C	T
202	Body mass index	ukb-b-19953	rs9267671	6	31880480	-0.0037	0.0162	29292	0.8203	0.0726	A	G
203	Body mass index	ukb-b-19953	rs1266874	6	51779638	3.00E-04	0.0066	45734	0.9613	0.3738	G	A
204	Body mass index	ukb-b-19953	rs7761673	6	70357368	9.00E-04	0.0078	45734	0.9121	0.2097	A	T
205	Body mass index	ukb-b-19953	rs2253310	6	108888593	0.0101	0.0065	45734	0.1212	0.5666	G	C
206	Body mass index	ukb-b-19953	rs6922607	6	142703483	-0.0112	0.0083	45734	0.1776	0.2247	G	A
207	Body mass index	ukb-b-19953	rs7762794	6	153380228	0.0019	0.0069	45734	0.780001	0.2952	G	A
208	Body mass index	ukb-b-19953	rs2289379	7	44804225	-0.0046	0.0065	45734	0.4766	0.4304	T	C
209	Body mass index	ukb-b-19953	rs73124396	7	71579606	-0.0053	0.0078	45734	0.4975	0.2107	C	T
210	Body mass index	ukb-b-19953	rs17132130	7	2108036	-0.007	0.0074	45734	0.3456	0.2445	C	G
211	Body mass index	ukb-b-19953	rs34811474	4	25408838	-0.0124	0.0075	45734	0.0965606	0.2167	A	G
212	Body mass index	ukb-b-19953	rs4261944	4	31003636	-0.0019	0.0066	45734	0.7743	0.339	G	T
213	Body mass index	ukb-b-19953	rs13097918	3	35676330	0.0019	0.0077	45734	0.8029	0.2018	A	T
214	Body mass index	ukb-b-19953	rs78605811	3	83631491	0.0109	0.016	41889	0.4967	0.0467	C	A
215	Body mass index	ukb-b-19953	rs9830592	3	104631603	0.0081	0.0064	45734	0.2026	0.5915	A	C
216	Body mass index	ukb-b-19953	rs3851998	3	131876605	-0.0017	0.0072	45734	0.8183	0.7644	G	C
217	Body mass index	ukb-b-19953	rs16916303	9	30823761	-0.0111	0.0098	45734	0.2567	0.0895	G	A
218	Body mass index	ukb-b-19953	rs512121	18	7548501	0.0031	0.0082	44991	0.7048	0.2068	C	T
219	Body mass index	ukb-b-19953	rs9951619	18	56882326	-0.0017	0.0077	44991	0.8259	0.7584	G	T
220	Body mass index	ukb-b-19953	rs57636386	18	58048295	-0.0406	0.0109	44337	0.000193099	0.0746	C	T
221	Body mass index	ukb-b-19953	rs11218510	11	121922587	-0.0024	0.0066	44337	0.7135	0.3708	A	G
222	Body mass index	ukb-b-19953	rs10505836	12	19288508	0.0185	0.009	44337	0.04091	0.8459	C	A
223	Body mass index	ukb-b-19953	rs1126930	12	49399132	-0.0082	0.0183	41889	0.655	0.0239	C	G
224	Body mass index	ukb-b-19953	rs217672	14	62361021	0.011	0.0073	45734	0.1292	0.2435	C	A
225	Body mass index	ukb-b-19953	rs3784710	15	68072458	-0.0103	0.0075	45734	0.1712	0.2376	C	T
226	Body mass index	ukb-b-19953	rs140159717	15	73765586	0.0061	0.0115	44337	0.598199	0.0626	T	C
227	Body mass index	ukb-b-19953	rs35364449	15	74278126	0.0026	0.0102	45080	0.796	0.1024	T	C
228	Body mass index	ukb-b-19953	rs62020775	15	89960286	-0.0089	0.0092	45734	0.3324	0.1332	A	T
229	Body mass index	ukb-b-19953	rs35154326	16	24862414	0.0046	0.0071	45734	0.5211	0.2724	G	A
230	Body mass index	ukb-b-19953	rs3814883	16	29994922	0.0102	0.0063	45734	0.1062	0.4602	T	C
231	Body mass index	ukb-b-19953	rs429343	2	147903382	-0.005	0.0064	45734	0.4322	0.5626	G	A
232	Body mass index	ukb-b-19953	rs12692596	2	161265910	0.0068	0.0064	45734	0.2906	0.3598	T	C
233	Body mass index	ukb-b-19953	rs62176243	2	166190881	-0.0136	0.0071	45734	0.0573495	0.2505	T	A
234	Body mass index	ukb-b-19953	rs111598585	4	171635471	-4.00E-04	0.0078	45734	0.9557	0.1918	T	C
235	Body mass index	ukb-b-19953	rs7683836	4	180167906	0.0113	0.0064	45734	0.0752004	0.5258	A	G
236	Body mass index	ukb-b-19953	rs7024334	9	109072075	-0.0025	0.0077	45734	0.7433	0.7734	G	T
237	Body mass index	ukb-b-19953	rs7038943	9	120377178	-0.0098	0.0066	45734	0.138	0.3588	C	T
238	Body mass index	ukb-b-19953	rs7306534	12	68107914	-0.0075	0.0066	45734	0.2581	0.6064	A	G
239	Body mass index	ukb-b-19953	rs10160769	11	76474827	-0.008	0.0077	44337	0.2994	0.2485	C	G
240	Body mass index	ukb-b-19953	rs3764625	19	49649051	8.00E-04	0.0065	44991	0.897	0.5855	G	T
241	Body mass index	ukb-b-19953	rs852042	20	17091233	0.0026	0.0075	44991	0.7302	0.7594	G	A
242	Body mass index	ukb-b-19953	rs59086897	2	25145173	-0.011	0.0063	45734	0.0812999	0.4662	A	T
243	Body mass index	ukb-b-19953	rs35809007	2	47019521	-0.0042	0.0066	45734	0.5234	0.34	A	G
244	Body mass index	ukb-b-19953	rs10989067	9	103119634	0.0052	0.0068	45734	0.4426	0.326	A	G
245	Body mass index	ukb-b-19953	rs116374395	5	50723410	-0.0372	0.0163	41889	0.0228302	0.0408	A	G
246	Body mass index	ukb-b-19953	rs1503526	5	63020706	-0.0081	0.0062	45734	0.1942	0.5149	C	T
247	Body mass index	ukb-b-19953	rs13291723	9	80510077	-0.0026	0.0063	45734	0.6862	0.5417	A	G
248	Body mass index	ukb-b-19953	rs11634851	15	81028965	-0.0063	0.0063	45734	0.3174	0.4543	G	C
249	Body mass index	ukb-b-19953	rs11630647	15	99240947	-0.0134	0.0071	45734	0.0584494	0.2197	A	G
250	Body mass index	ukb-b-19953	rs80135274	17	5286277	-0.0095	0.0127	44337	0.4563	0.0726	T	A
251	Body mass index	ukb-b-19953	rs12937411	17	34950239	0.0011	0.0063	45734	0.8587	0.4016	T	C
252	Body mass index	ukb-b-19953	rs60764613	18	1839911	-0.0023	0.0089	44991	0.798	0.1412	T	G
253	Body mass index	ukb-b-19953	rs13248187	8	14336834	-0.0051	0.007	45734	0.4646	0.2575	C	T
254	Body mass index	ukb-b-19953	rs145981104	8	74714869	0.0141	0.0137	44337	0.301	0.0596	G	A
255	Body mass index	ukb-b-19953	rs10099330	8	143383694	0.0062	0.0064	45734	0.3282	0.4384	G	A
256	Body mass index	ukb-b-19953	rs745249	2	105460333	-0.0059	0.0069	45734	0.3897	0.2684	T	C
257	Body mass index	ukb-b-19953	rs12259464	10	53680099	-0.0011	0.0063	45734	0.8587	0.4423	A	G
258	Body mass index	ukb-b-19953	rs34517439	1	78450517	0.0164	0.0095	45734	0.0847891	0.0915	A	C
259	Body mass index	ukb-b-19953	rs12072739	1	98315893	0.0047	0.0076	45734	0.5315	0.2197	G	A
260	Body mass index	ukb-b-19953	rs6669341	1	47678458	-0.0021	0.0064	45734	0.7411	0.5984	G	A
261	Body mass index	ukb-b-19953	rs9388446	6	126064920	-0.0036	0.0063	45734	0.5683	0.493	A	T
262	Body mass index	ukb-b-19953	rs2248551	6	131924689	-0.0015	0.0084	45734	0.858	0.167	A	G
263	Body mass index	ukb-b-19953	rs7331420	13	99236471	0.003	0.0069	45734	0.6654	0.2952	A	G
264	Body mass index	ukb-b-19953	rs11115160	12	82424100	-0.0095	0.0075	45734	0.202	0.2187	A	G
265	Body mass index	ukb-b-19953	rs2383377	14	33257914	-0.0136	0.0093	45734	0.143	0.1471	A	G
266	Body mass index	ukb-b-19953	rs1286058	14	91458523	-0.0123	0.0069	45734	0.0758001	0.7366	A	T
267	Body mass index	ukb-b-19953	rs4477562	13	54104968	-0.0052	0.0095	45734	0.5856	0.1103	T	C
268	Body mass index	ukb-b-19953	rs2433733	2	230816703	-6.00E-04	0.0066	45734	0.9286	0.6561	A	G
269	Body mass index	ukb-b-19953	rs2569993	3	12926096	0.0069	0.0068	45734	0.3142	0.338	C	T
270	Body mass index	ukb-b-19953	rs62241847	3	20466465	0.0035	0.0067	45734	0.5992	0.3161	G	A
271	Body mass index	ukb-b-19953	rs1471093	3	108031094	-0.0042	0.0064	45734	0.5069	0.6243	A	G
272	Body mass index	ukb-b-19953	rs1608113	3	157815217	0.0178	0.0066	45734	0.007358	0.3837	T	A
273	Body mass index	ukb-b-19953	rs2606228	3	183537759	-0.0031	0.0066	45734	0.6385	0.675	C	A
274	Body mass index	ukb-b-19953	rs6774894	3	196116393	0.0045	0.0067	45734	0.5001	0.3638	A	T
275	Body mass index	ukb-b-19953	rs2102278	4	52818664	0.0233	0.0067	45734	0.000493197	0.2803	G	A
276	Body mass index	ukb-b-19953	rs72649373	4	80609966	-0.0216	0.0088	45734	0.01414	0.165	C	T
277	Body mass index	ukb-b-19953	rs11134679	5	170623391	-3.00E-04	0.0068	45734	0.9659	0.6799	G	A
278	Body mass index	ukb-b-19953	rs6938973	6	98421721	-0.0062	0.0065	45734	0.3421	0.5915	C	T
279	Body mass index	ukb-b-19953	rs12273545	11	116911012	-0.0054	0.0137	44337	0.6927	0.0636	T	C
280	Body mass index	ukb-b-19953	rs7944782	11	130795698	0.0142	0.0065	44337	0.0287899	0.5149	G	T
281	Body mass index	ukb-b-19953	rs1451963	14	41350367	-0.0256	0.012	44337	0.0324399	0.0676	T	G
282	Body mass index	ukb-b-19953	rs2861685	2	67837553	-0.0069	0.0064	45734	0.2768	0.4036	C	T
283	Body mass index	ukb-b-19953	rs10063055	5	140990108	0.0017	0.0073	45734	0.8106	0.2376	T	C
284	Body mass index	ukb-b-19953	rs4148155	4	89054667	0.0214	0.01	44991	0.0324803	0.0924	G	A
285	Body mass index	ukb-b-19953	rs13107325	4	103188709	-0.0207	0.0131	41889	0.1149	0.0795	T	C
286	Body mass index	ukb-b-19953	rs9638713	7	14645949	-0.0133	0.0219	41889	0.5433	0.9801	G	A
287	Body mass index	ukb-b-19953	rs215634	7	32369148	-0.0114	0.0065	45734	0.0797003	0.6322	G	A
288	Body mass index	ukb-b-19953	rs11675464	2	204053742	0.0076	0.0064	45734	0.2325	0.5547	G	A
289	Body mass index	ukb-b-19953	rs6725931	2	220205146	-0.0011	0.0092	45734	0.9083	0.841	T	C
290	Body mass index	ukb-b-19953	rs11778219	8	87762607	-0.0029	0.0085	45734	0.7348	0.1491	G	A
291	Body mass index	ukb-b-19953	rs7708584	5	153543466	-0.0048	0.0065	45734	0.4542	0.5586	G	A
292	Body mass index	ukb-b-19953	rs62407562	6	33530346	-0.0031	0.0072	45734	0.672201	0.2048	A	T
293	Body mass index	ukb-b-19953	rs34045288	6	40369081	0.0167	0.0068	45734	0.01422	0.3201	T	C
294	Body mass index	ukb-b-19953	rs923994	4	67802992	0.0032	0.0076	45734	0.6743	0.7853	G	A
295	Body mass index	ukb-b-19953	rs9478496	6	154333183	0.0033	0.0084	45734	0.6982	0.165	C	T
296	Body mass index	ukb-b-19953	rs7132908	12	50263148	8.00E-04	0.0066	44991	0.9088	0.3569	A	G
297	Body mass index	ukb-b-19953	rs71495038	10	33971383	0.0136	0.0122	44337	0.2677	0.0785	A	G
298	Body mass index	ukb-b-19953	rs11001963	10	78760959	0.0048	0.0064	45734	0.4553	0.5577	T	C
299	Body mass index	ukb-b-19953	rs34234296	2	175166636	-0.0119	0.0064	45734	0.0615205	0.3539	A	G
300	Body mass index	ukb-b-19953	rs7357754	9	92207308	0.0078	0.0064	45734	0.2225	0.5159	G	A
301	Body mass index	ukb-b-19953	rs2398861	9	96430747	0.0114	0.0073	45734	0.119	0.3062	G	A
302	Body mass index	ukb-b-19953	rs55769038	11	13331808	0.0037	0.0065	44337	0.5674	0.5865	A	G
303	Body mass index	ukb-b-19953	rs55707359	11	46159333	0.0156	0.0326	29292	0.6311	0.0109	G	T
304	Body mass index	ukb-b-19953	rs12881629	14	101146413	0.0244	0.0116	44337	0.0358897	0.0726	G	A
305	Body mass index	ukb-b-19953	rs4284600	15	31843528	0.0042	0.0063	45734	0.5015	0.4682	C	T
306	Body mass index	ukb-b-19953	rs35697691	15	52353498	0.0174	0.0124	45080	0.1618	0.0875	G	C
307	Body mass index	ukb-b-19953	rs28568418	15	53462969	-0.0069	0.0105	44337	0.5136	0.1024	A	G
308	Body mass index	ukb-b-19953	rs4444317	15	92573234	0.0081	0.0076	45734	0.2864	0.2117	G	A
309	Body mass index	ukb-b-19953	rs73026725	19	31017686	0.0035	0.0087	44991	0.6912	0.1581	A	C
310	Body mass index	ukb-b-19953	rs11610621	12	121671133	0.0128	0.009	45734	0.152	0.1213	A	T
311	Body mass index	ukb-b-19953	rs147730268	12	123024476	-0.0185	0.0109	45080	0.0902901	0.0706	T	G
312	Body mass index	ukb-b-19953	rs3897102	12	123492112	0.0052	0.0064	45734	0.4129	0.4274	T	C
313	Body mass index	ukb-b-19953	rs862320	16	69651866	-0.008	0.0063	45734	0.2016	0.4215	T	C
314	Body mass index	ukb-b-19953	rs7206608	16	82872628	0.0083	0.0067	45734	0.216	0.3131	G	C
315	Body mass index	ukb-b-19953	rs1778830	1	156489974	-0.0158	0.0064	45734	0.0143499	0.3569	A	G
316	Body mass index	ukb-b-19953	rs72634826	1	1601052	-0.0064	0.0089	29292	0.4759	0.2525	A	G
317	Body mass index	ukb-b-19953	rs4648450	1	2723214	0.0067	0.0063	45734	0.2828	0.4761	A	C
318	Body mass index	ukb-b-19953	rs13012070	2	35447243	-0.0108	0.0075	45734	0.1506	0.2048	A	G
319	Body mass index	ukb-b-19953	rs6713781	2	40291940	0.0046	0.0064	45734	0.473	0.3807	C	G
320	Body mass index	ukb-b-19953	rs11122450	1	230301811	0.0094	0.0065	45734	0.1497	0.6093	G	T
321	Body mass index	ukb-b-19953	rs6545714	2	59307725	-0.0078	0.0064	45734	0.2236	0.6183	A	G
322	Body mass index	ukb-b-19953	rs10927006	1	243557659	-0.0012	0.009	45734	0.8966	0.1282	C	T
323	Body mass index	ukb-b-19953	rs1167311	1	49996959	5.00E-04	0.0068	45734	0.9463	0.6978	A	G
324	Body mass index	ukb-b-19953	rs406388	22	18226997	-0.0081	0.0081	45734	0.3216	0.163	G	C
325	Body mass index	ukb-b-19953	rs1320251	17	21264396	-0.016	0.0064	45734	0.0119501	0.495	T	C
326	Body mass index	ukb-b-19953	rs4456769	20	25190777	-0.0057	0.0068	44991	0.4072	0.3449	T	C
327	Body mass index	ukb-b-19953	rs36007635	6	163009335	0.0032	0.009	45734	0.724201	0.1491	A	G
328	Body mass index	ukb-b-19953	rs4722398	7	3125220	0.0085	0.0092	45734	0.3556	0.1342	T	C
329	Body mass index	ukb-b-19953	rs213518	7	26941065	-6.00E-04	0.0089	45734	0.9434	0.1431	C	T
330	Body mass index	ukb-b-19953	rs2396625	7	113028634	-0.0058	0.0063	45734	0.3577	0.4006	A	T
331	Body mass index	ukb-b-19953	rs7802342	7	137435925	-0.006	0.0069	45734	0.3909	0.2724	G	T
332	Body mass index	ukb-b-19953	rs1454687	3	94038085	-0.004	0.0063	45734	0.5233	0.5477	G	C
333	Body mass index	ukb-b-19953	rs2035936	3	141298124	0.0139	0.0148	41889	0.3465	0.0527	T	G
334	Body mass index	ukb-b-19953	rs12696039	3	156304750	-0.007	0.0088	45734	0.4263	0.1272	G	A
335	Body mass index	ukb-b-19953	rs6444950	3	170602073	-0.0218	0.0073	45734	0.00277799	0.2187	A	G
336	Body mass index	ukb-b-19953	rs2051559	4	3298800	0.0092	0.0094	45734	0.329	0.1193	C	T
337	Body mass index	ukb-b-19953	rs73213484	4	28489339	0.0034	0.0095	45734	0.7226	0.1849	T	A
338	Body mass index	ukb-b-19953	rs9888533	13	107854612	0.0071	0.0065	45734	0.2766	0.5417	T	C
339	Body mass index	ukb-b-19953	rs34153025	15	41339697	-0.0045	0.0202	41889	0.8218	0.0199	C	T
340	Body mass index	ukb-b-19953	rs2899644	15	59470366	-0.0017	0.0074	45734	0.8232	0.2256	T	C
341	Body mass index	ukb-b-19953	rs1967772	13	28036062	-0.0168	0.0069	45734	0.0147901	0.2545	A	G
342	Body mass index	ukb-b-19953	rs11607476	11	115037061	0.012	0.0063	44337	0.0579402	0.4563	C	A
343	Body mass index	ukb-b-19953	rs4267103	12	60966740	-0.0134	0.0081	45734	0.0986597	0.1968	C	T
344	Body mass index	ukb-b-19953	rs704061	12	89771903	0.0048	0.0063	45734	0.4518	0.4423	C	T
345	Body mass index	ukb-b-19953	rs6575340	14	94023972	-0.0043	0.0066	45734	0.5158	0.6233	A	G
346	Body mass index	ukb-b-19953	rs3935190	17	79084367	-0.0096	0.0064	44991	0.1355	0.5239	A	G
347	Body mass index	ukb-b-19953	rs7232171	18	31251221	-0.002	0.0066	44991	0.7652	0.5785	T	G
348	Body mass index	ukb-b-19953	rs559231	18	39644247	0.0014	0.0066	44991	0.8355	0.3757	T	G
349	Body mass index	ukb-b-19953	rs6567160	18	57829135	0.0093	0.0075	44991	0.2168	0.2396	C	T
350	Body mass index	ukb-b-19953	rs12974458	19	1866115	0.0048	0.0064	44991	0.4594	0.5239	T	C
351	Body mass index	ukb-b-19953	rs72976986	19	4050424	-0.0079	0.008	44991	0.3207	0.1849	A	G
352	Body mass index	ukb-b-19953	rs8112818	19	18812785	0.0127	0.0064	44991	0.0489903	0.4165	G	A
353	Body mass index	ukb-b-19953	rs56352336	19	19352155	0.0011	0.0089	44991	0.8994	0.161	C	T
354	Body mass index	ukb-b-19953	rs9522180	13	111970212	-0.0125	0.0063	45734	0.0487596	0.5845	T	C
355	Body mass index	ukb-b-19953	rs113624107	14	88326386	-0.0018	0.0074	45734	0.8132	0.2296	A	G
356	Body mass index	ukb-b-19953	rs6710091	2	239597	-0.0025	0.0065	45734	0.7008	0.329	G	C
357	Body mass index	ukb-b-19953	rs62107261	2	422144	-0.0109	0.0156	41889	0.4869	0.0447	C	T
358	Body mass index	ukb-b-19953	rs12089815	1	91189933	0.0092	0.0063	45734	0.1468	0.501	A	G
359	Body mass index	ukb-b-19953	rs3807566	7	50564204	0.0034	0.0064	45734	0.5989	0.4046	T	G
360	Body mass index	ukb-b-19953	rs58862095	7	75081418	0.0136	0.0065	45734	0.0360504	0.4443	T	C
361	Body mass index	ukb-b-19953	rs7805441	7	78121458	1.00E-04	0.0063	45734	0.9872	0.5318	T	C
362	Body mass index	ukb-b-19953	rs1360201	9	73796450	0.0033	0.0062	45734	0.5987	0.4642	T	C
363	Body mass index	ukb-b-19953	rs754635	3	42305131	0.0084	0.0097	45734	0.3838	0.8956	G	C
364	Body mass index	ukb-b-19953	rs6769617	3	62687746	-0.0024	0.0066	45734	0.7205	0.663	T	A
365	Body mass index	ukb-b-19953	rs59068084	4	113256737	-0.0141	0.0064	45734	0.0287098	0.4215	T	G
366	Body mass index	ukb-b-19953	rs7070670	10	61842645	-5.00E-04	0.0066	45734	0.9379	0.3191	T	C
367	Body mass index	ukb-b-19953	rs10824211	10	76363107	-0.0076	0.0096	45734	0.4297	0.1382	T	C
368	Body mass index	ukb-b-19953	rs17399739	10	87490850	0.0178	0.0121	44337	0.1403	0.0656	G	A
369	Body mass index	ukb-b-19953	rs10887578	10	88096047	-0.0056	0.0063	44337	0.3802	0.4761	C	G
370	Body mass index	ukb-b-19953	rs7081254	10	132955696	0.001	0.008	44337	0.9038	0.1948	C	T
371	Body mass index	ukb-b-19953	rs10742752	11	45438374	-0.0018	0.0066	44337	0.780899	0.6193	C	T
372	Body mass index	ukb-b-19953	rs2234458	11	65639374	-0.0046	0.0067	44337	0.494899	0.6481	T	C
373	Body mass index	ukb-b-19953	rs56893062	8	25662655	0.0021	0.0069	45734	0.756401	0.2883	G	T
374	Body mass index	ukb-b-19953	rs12681792	8	62054463	0.0066	0.0079	45734	0.404	0.1869	A	C
375	Body mass index	ukb-b-19953	rs4482463	2	205375909	-0.0056	0.0115	44337	0.6297	0.9195	A	C
376	Body mass index	ukb-b-19953	rs11250094	8	10802001	-0.017	0.0063	45734	0.00706106	0.5328	C	G
377	Body mass index	ukb-b-19953	rs10832778	11	17394073	-0.0267	0.0066	44337	4.92E-05	0.6412	G	C
378	Body mass index	ukb-b-19953	rs13176429	5	43152216	0.0128	0.0068	45734	0.0588803	0.663	C	T
379	Body mass index	ukb-b-19953	rs10809621	9	11859607	0.0024	0.0065	45734	0.706601	0.336	G	C
380	Body mass index	ukb-b-19953	rs11699828	20	62157198	0.0012	0.0185	41889	0.9475	0.0318	A	G
381	Body mass index	ukb-b-19953	rs4790292	17	1824305	-0.0019	0.0087	45734	0.8238	0.1441	A	C
382	Body mass index	ukb-b-19953	rs1322842	6	20488897	-0.0117	0.0065	45734	0.0716605	0.6491	G	A
383	Body mass index	ukb-b-19953	rs1327259	6	51177811	-0.0064	0.0064	45734	0.3181	0.4155	G	A
384	Body mass index	ukb-b-19953	rs1229984	4	100239319	-0.0136	0.023	41889	0.5534	0.9712	C	T
385	Body mass index	ukb-b-19953	rs28404639	5	80874229	-0.0069	0.0066	45734	0.2918	0.328	T	C
386	Body mass index	ukb-b-19953	rs40071	5	107496102	0.022	0.0084	45734	0.00871806	0.1928	C	T
387	Body mass index	ukb-b-19953	rs6430068	2	145627927	0.0187	0.0104	44991	0.0713493	0.1133	A	G
388	Body mass index	ukb-b-19953	rs56133507	2	172818467	0.0105	0.0078	45734	0.1794	0.1789	G	T
389	Body mass index	ukb-b-19953	rs2216931	2	181599070	0.0041	0.0067	45734	0.5459	0.6481	A	C
390	Body mass index	ukb-b-19953	rs156914	1	16848652	9.00E-04	0.0076	33137	0.9078	0.5437	A	G
391	Body mass index	ukb-b-19953	rs6707827	2	100123030	0.0108	0.0069	45734	0.1214	0.7107	G	A
392	Body mass index	ukb-b-19953	rs11691869	2	100805996	0.0134	0.0066	45734	0.0418196	0.3519	A	C
393	Body mass index	ukb-b-19953	rs78086698	12	24024639	4.00E-04	0.0187	41889	0.9842	0.0368	C	T
394	Body mass index	ukb-b-19953	rs879620	16	4015729	-0.0114	0.0065	45734	0.0770903	0.6113	T	C
395	Body mass index	ukb-b-19953	rs9926784	16	19941968	-0.0124	0.0081	45734	0.1276	0.1829	C	T
396	Body mass index	ukb-b-19953	rs117342986	16	54267868	-0.0023	0.022	41889	0.918	0.0298	T	C
397	Body mass index	ukb-b-19953	rs12921986	16	72312727	6.00E-04	0.0116	44337	0.9589	0.0706	G	A
398	Body mass index	ukb-b-19953	rs11642090	16	81730582	0.0033	0.0065	45734	0.6124	0.3559	C	T
399	Body mass index	ukb-b-19953	rs12001437	9	34074476	-0.0011	0.0066	45734	0.8726	0.3827	C	T
400	Body mass index	ukb-b-19953	rs28670671	9	140363045	-0.0051	0.0069	45734	0.4598	0.331	C	T
401	Body mass index	ukb-b-19953	rs2075466	16	4872970	-8.00E-04	0.0073	45734	0.9182	0.2972	C	G
402	Body mass index	ukb-b-19953	rs723672	12	2161561	0.0065	0.0065	44337	0.3149	0.4632	T	C
403	Body mass index	ukb-b-19953	rs10799778	1	23334339	0.0185	0.0107	29292	0.0850296	0.8211	G	T
404	Body mass index	ukb-b-19953	rs12088284	1	80802349	-0.0049	0.0068	45734	0.4742	0.2982	T	C
405	Body mass index	ukb-b-19953	rs6705567	2	55323183	-0.0147	0.0066	45734	0.0245301	0.3559	C	T
406	Body mass index	ukb-b-19953	rs7619139	3	25122201	0.0066	0.0064	45734	0.3006	0.5696	A	T
407	Body mass index	ukb-b-19953	rs11919665	3	48109566	0.0096	0.0069	45734	0.1603	0.671	T	A
408	Body mass index	ukb-b-19953	rs529200	3	173117975	0.0082	0.0064	45734	0.199	0.5219	G	A
409	Body mass index	ukb-b-19953	rs62246311	3	9507257	0.0021	0.011	44337	0.8476	0.0885	A	G
410	Body mass index	ukb-b-19953	rs28350	3	42427957	-0.0082	0.008	45734	0.3059	0.8111	G	A
411	Body mass index	ukb-b-19953	rs2192158	4	55505911	0.0022	0.0064	45734	0.7286	0.5308	G	A
412	Body mass index	ukb-b-19953	rs62379271	5	105873107	0.0053	0.0064	45734	0.4067	0.5636	G	T
413	Body mass index	ukb-b-19953	rs9291822	5	64076808	0.0089	0.0064	45734	0.1654	0.5338	T	C
414	Body mass index	ukb-b-19953	rs1805123	7	150647969	-0.0075	0.007	45734	0.2819	0.2535	G	T
415	Body mass index	ukb-b-19953	rs35957544	8	73470861	0.0047	0.0063	45734	0.4624	0.5696	T	G
416	Body mass index	ukb-b-19953	rs10965698	9	23204090	-0.0082	0.0064	45734	0.2037	0.3648	T	C
417	Body mass index	ukb-b-19953	rs10756792	9	16739403	0.0061	0.0071	45734	0.3887	0.7416	T	C
418	Body mass index	ukb-b-19953	rs594024	11	69445173	-0.0191	0.0067	44337	0.00407596	0.5567	C	T
419	Body mass index	ukb-b-19953	rs59227842	11	43696316	-0.0054	0.0069	44337	0.4329	0.3489	G	A
420	Body mass index	ukb-b-19953	rs349071	11	84814393	0.003	0.0065	44337	0.6458	0.5189	A	G
421	Body mass index	ukb-b-19953	rs73193736	12	108309242	-0.0054	0.0072	45734	0.457	0.2575	G	A
422	Body mass index	ukb-b-19953	rs1860750	14	73321874	0.0077	0.0063	45734	0.2228	0.5308	A	T
423	Body mass index	ukb-b-19953	rs8020365	14	79939993	0.0147	0.0076	45734	0.0527303	0.2097	A	T
424	Body mass index	ukb-b-19953	rs3803286	14	103261300	0.0022	0.0067	45734	0.7377	0.6809	G	A
425	Body mass index	ukb-b-19953	rs12440603	15	46586088	6.00E-04	0.0064	45734	0.9299	0.4414	T	C
426	Body mass index	ukb-b-19953	rs5011579	16	69209186	-0.0024	0.007	45734	0.7362	0.6958	G	C
427	Body mass index	ukb-b-19953	rs8076669	17	15888589	-0.0077	0.0063	45734	0.2252	0.5656	C	T
428	Body mass index	ukb-b-19953	rs62072006	17	52940772	-0.0057	0.0093	45734	0.5383	0.1501	C	A
429	Body mass index	ukb-b-19953	rs8089514	18	69233570	-0.0033	0.0066	44991	0.6202	0.337	A	T
430	Body mass index	ukb-b-19953	rs12462975	19	30277729	0.0109	0.0071	44991	0.1227	0.2883	A	G
431	Body mass index	ukb-b-19953	rs1884897	20	6614691	-0.0139	0.0066	44991	0.03539	0.6143	G	A
432	Body mass index	ukb-b-19953	rs909892	20	41989051	0.0204	0.0099	44991	0.0383301	0.1501	A	G
